# Supplementary material for: Functional Basis of Microorganism Classification
Source: PLoS Comput Biol. 2015 Aug 28;11(8):e1004472. doi: 10.1371/journal.pcbi.1004472 (PMC4552647; doi:10.1371/journal.pcbi.1004472)
Supplement: S1 Data — (XLSX) [file pcbi.1004472.s012.xlsx]

## Sheet: Discrepancy with NCBI taxonomy
	Cut-off	Taxonomy group splitted	Organisms	Fraction in organism clusters	Members from other taxonomy groups sharing the cluster
0.1	Phylum	Tenericutes	Acholeplasma_laidlawii_PG_8A_uid58901 Aster_yellows_witches_broom_phytoplasma_AYWB_uid58297 Candidatus_Phytoplasma_australiense_uid61641 Onion_yellows_phytoplasma_OY_M_uid58015 Candidatus_Phytoplasma_mali_uid59087	5/1295	Diverse bacteria group
			Mesoplasma_florum_L1_uid58055 Mycoplasma_hyopneumoniae_232_uid58205 Mycoplasma_mycoides_capri_LC_95010_uid66189 Mycoplasma_hyorhinis_HUB_1_uid51695 Mycoplasma_genitalium_G37_uid57707 Mycoplasma_hominis_ATCC_23114_uid41875 Mycoplasma_arthritidis_158L3_1_uid58005 Mycoplasma_conjunctivae_HRC_581_uid59325 Mycoplasma_pneumoniae_M129_uid57709 Mycoplasma_putrefaciens_KS1_uid72481 Mycoplasma_bovis_Hubei_…	30/30
			Mycoplasma_haemofelis_Langford_1_uid62461	1/1
			Mycoplasma_suis_Illinois_uid61897 Mycoplasma_suis_KI3806_uid63665	2/2
		Spirochaetes	Spirochaeta_thermophila_DSM_6192_uid53037 Spirochaeta_caldaria_DSM_7334_uid68753 Treponema_paraluiscuniculi_Cuniculi_A_uid68447 Borrelia_bissettii_DN127_uid71231 Borrelia_garinii_PBi_uid58125 Borrelia_turicatae_91E135_uid58311 Borrelia_recurrentis_A1_uid58793 Borrelia_duttonii_Ly_uid58791 Treponema_pallidum_Nichols_uid57585 Treponema_brennaborense_DSM_12168_uid66607 Spirochaeta_Buddy_uid63633 Tre…	22/1295	Diverse bacteria group
			Brachyspira_hyodysenteriae_WA1_uid59291 Brachyspira_murdochii_DSM_12563_uid48819 Brachyspira_pilosicoli_95_1000_uid50609	3/3
			Leptospira_biflexa_serovar_Patoc_Patoc_1_Ames_uid58511 Leptospira_interrogans_serovar_Copenhageni_Fiocruz_L1_130_uid58065 Leptospira_interrogans_serovar_Lai_56601_uid57881 Leptospira_borgpetersenii_serovar_Hardjo_bovis_L550_uid58507 Leptospira_biflexa_serovar_Patoc_Patoc_1_Pari_uid58993 Leptospira_borgpetersenii_serovar_Hardjo_bovis_JB197_uid58509	6/6
		Proteobacteria	Not listed	639/1295	Diverse bacteria group
			Bdellovibrio_bacteriovorus_HD100_uid61595	1/1
			Candidatus_Carsonella_ruddii_uid58773	1/1
			Candidatus_Hodgkinia_cicadicola_Dsem_uid59311	1/1
			Candidatus_Tremblaya_princeps_PCIT_uid68741	1/1
	Genus	Mycoplasma	Mycoplasma_hyopneumoniae_232_uid58205 Mycoplasma_mycoides_capri_LC_95010_uid66189 Mycoplasma_hyorhinis_HUB_1_uid51695 Mycoplasma_genitalium_G37_uid57707 Mycoplasma_hominis_ATCC_23114_uid41875 Mycoplasma_arthritidis_158L3_1_uid58005 Mycoplasma_conjunctivae_HRC_581_uid59325 Mycoplasma_pneumoniae_M129_uid57709 Mycoplasma_putrefaciens_KS1_uid72481 Mycoplasma_bovis_Hubei_1_uid68691 Mycoplasma_agalacti…	26/30	Mesoplasma_florum_L1_uid58055 Ureaplasma_urealyticum_serovar_10_ATCC_33699_uid59011 Ureaplasma_parvum_serovar_3_ATCC_27815_uid58887 Ureaplasma_parvum_serovar_3_ATCC_700970_uid57711
			Mycoplasma_haemofelis_Langford_1_uid62461	1/1
			Mycoplasma_suis_Illinois_uid61897 Mycoplasma_suis_KI3806_uid63665	2/2
0.2	Phylum	Nitrospirae	Candidatus_Nitrospira_defluvii_uid51175	1/1
			Thermodesulfovibrio_yellowstonii_DSM_11347_uid59257	1/3	Thermodesulfatator_indicus_DSM_15286_uid68285 Thermodesulfobacterium_OPB45_uid68283
	Genus	Treponema	Treponema_primitia_ZAS_2_uid67367 Treponema_azotonutricium_ZAS_9_uid67365 Treponema_brennaborense_DSM_12168_uid66607 Treponema_succinifaciens_DSM_2489_uid65781	4/6	Spirochaeta_caldaria_DSM_7334_uid68753 Spirochaeta_thermophila_DSM_6192_uid53037
			Treponema_denticola_ATCC_35405_uid57583	1/1
			Treponema_pallidum_Nichols_uid57585 Treponema_paraluiscuniculi_Cuniculi_A_uid68447 Treponema_pallidum_SS14_uid58977	3/3
		Spirochaeta	Spirochaeta_caldaria_DSM_7334_uid68753 Spirochaeta_thermophila_DSM_6192_uid53037	2/6	Treponema_primitia_ZAS_2_uid67367 Treponema_azotonutricium_ZAS_9_uid67365 Treponema_brennaborense_DSM_12168_uid66607 Treponema_succinifaciens_DSM_2489_uid65781
			Spirochaeta_smaragdinae_DSM_11293_uid51369	1/1
		Eubacterium	Eubacterium_eligens_ATCC_27750_uid59171 Eubacterium_rectale_ATCC_33656_uid59169	2/8	Butyrivibrio_proteoclasticus_B316_uid51489 Roseburia_hominis_A2_183_uid73419 Clostridium_SY8519_uid68705 Clostridium_saccharolyticum_WM1_uid51419 Clostridium_phytofermentans_ISDg_uid58519 Clostridium_lentocellum_DSM_5427_uid49117
			Eubacterium_limosum_KIST612_uid59777	1/1
		Mycoplasma	Mycoplasma_mycoides_SC_PG1_uid58031 Mycoplasma_leachii_PG50_uid60849 Mycoplasma_mycoides_capri_LC_95010_uid66189 Mycoplasma_putrefaciens_KS1_uid72481 Mycoplasma_capricolum_ATCC_27343_uid58525 Mycoplasma_bovis_Hubei_1_uid68691 Mycoplasma_conjunctivae_HRC_581_uid59325 Mycoplasma_hyopneumoniae_232_uid58205 Mycoplasma_crocodyli_MP145_uid47087 Mycoplasma_agalactiae_uid46679 Mycoplasma_fermentans_JER_u…	22/23	Mesoplasma_florum_L1_uid58055
			Mycoplasma_gallisepticum_R_low_uid57993	1/1
			Mycoplasma_genitalium_G37_uid57707 Mycoplasma_pneumoniae_M129_uid57709	2/2
			Mycoplasma_haemofelis_Langford_1_uid62461	1/1
			Mycoplasma_penetrans_HF_2_uid57729	1/1
			Mycoplasma_suis_Illinois_uid61897 Mycoplasma_suis_KI3806_uid63665	2/2
		Clostridium	Clostridium_novyi_NT_uid58643 Clostridium_botulinum_B_Eklund_17B_uid59159 Clostridium_beijerinckii_NCIMB_8052_uid58137 Clostridium_kluyveri_DSM_555_uid58885 Clostridium_botulinum_A2_Kyoto_uid59229 Clostridium_botulinum_A_Hall_uid58931 Clostridium_botulinum_A_ATCC_19397_uid58927 Clostridium_botulinum_BKT015925_uid66203 Clostridium_botulinum_A3_Loch_Maree_uid59149 Clostridium_cellulovorans_743B_uid…	23/67	Acetohalobium_arabaticum_DSM_5501_uid51423 Desulfotomaculum_carboxydivorans_CO_1_SRB_uid67317 Desulfotomaculum_acetoxidans_DSM_771_uid59109 Desulfotomaculum_kuznetsovii_DSM_6115_uid67357 Ammonifex_degensii_KC4_uid41053 Syntrophothermus_lipocalidus_DSM_12680_uid49527 Syntrophomonas_wolfei_Goettingen_uid58179 Thermincola_potens_JR_uid48823 Heliobacterium_modesticaldum_Ice1_uid58279 Pelotomaculum_th…
			Clostridium_SY8519_uid68705 Clostridium_saccharolyticum_WM1_uid51419 Clostridium_phytofermentans_ISDg_uid58519	3/8	Butyrivibrio_proteoclasticus_B316_uid51489 Eubacterium_eligens_ATCC_27750_uid59171 Roseburia_hominis_A2_183_uid73419 Eubacterium_rectale_ATCC_33656_uid59169 Clostridium_lentocellum_DSM_5427_uid49117
			Clostridium_cellulolyticum_H10_uid58709 Clostridium_thermocellum_ATCC_27405_uid57917	2/2
0.3	Genus	Desulfotomaculum	Desulfotomaculum_acetoxidans_DSM_771_uid59109	1/1
			Desulfotomaculum_carboxydivorans_CO_1_SRB_uid67317 Desulfotomaculum_kuznetsovii_DSM_6115_uid67357 Desulfotomaculum_reducens_MI_1_uid58277 Desulfotomaculum_ruminis_DSM_2154_uid67507	4/5	Pelotomaculum_thermopropionicum_SI_uid58877
		Lactobacillus	Lactobacillus_acidophilus_30SC_uid63605 Lactobacillus_delbrueckii_bulgaricus_ATCC_BAA_365_uid57987 Lactobacillus_amylovorus_GRL_1112_uid61179 Lactobacillus_crispatus_ST1_uid48359 Lactobacillus_johnsonii_NCC_533_uid58029 Lactobacillus_gasseri_ATCC_33323_uid57687 Lactobacillus_johnsonii_FI9785_uid41735 Lactobacillus_acidophilus_NCFM_uid57685 Lactobacillus_delbrueckii_bulgaricus_ATCC_11842_uid58647 …	29/30	Pediococcus_pentosaceus_ATCC_25745_uid57981
			Lactobacillus_sanfranciscensis_TMW_1_1304_uid72937	1/1
		Desulfovibrio	Desulfovibrio_alaskensis_G20_uid57941 Desulfovibrio_aespoeensis_Aspo_2_uid42613 Desulfovibrio_salexigens_DSM_2638_uid59223 Desulfovibrio_vulgaris_Miyazaki_F_uid59089 Desulfovibrio_vulgaris_DP4_uid58679 Desulfovibrio_desulfuricans_ATCC_27774_uid59213 Desulfovibrio_vulgaris_Hildenborough_uid57645	7/8	Desulfomicrobium_baculatum_DSM_4028_uid59217
			Desulfovibrio_magneticus_RS_1_uid59309	1/1
		Pseudoalteromonas	Pseudoalteromonas_atlantica_T6c_uid58283	1/5	Alteromonas_macleodii_Deep_ecotype_uid58251 Glaciecola_nitratireducens_FR1064_uid73759 Glaciecola_4H_3_7_YE_5_uid66595 Alteromonas_SN2_uid67349
			Pseudoalteromonas_haloplanktis_TAC125_uid58431 Pseudoalteromonas_SM9913_uid61247	2/2
		Pelobacter	Pelobacter_propionicus_DSM_2379_uid58255	1/9	Geobacter_bemidjiensis_Bem_uid58749 Geobacter_uraniireducens_Rf4_uid58475 Geobacter_sulfurreducens_PCA_uid57743 Geobacter_metallireducens_GS_15_uid57731 Geobacter_FRC_32_uid58543 Geobacter_M21_uid59037 Geobacter_M18_uid55771 Geobacter_lovleyi_SZ_uid58713
			Pelobacter_carbinolicus_DSM_2380_uid58241	1/1
		Mycoplasma	Mycoplasma_mycoides_capri_LC_95010_uid66189 Mycoplasma_mycoides_SC_PG1_uid58031 Mycoplasma_putrefaciens_KS1_uid72481 Mycoplasma_leachii_PG50_uid60849 Mycoplasma_capricolum_ATCC_27343_uid58525	5/6	Mesoplasma_florum_L1_uid58055
			Mycoplasma_agalactiae_PG2_uid61619 Mycoplasma_agalactiae_uid46679 Mycoplasma_bovis_Hubei_1_uid68691 Mycoplasma_fermentans_JER_uid53543 Mycoplasma_crocodyli_MP145_uid47087 Mycoplasma_synoviae_53_uid58061 Mycoplasma_bovis_PG45_uid60859 Mycoplasma_fermentans_M64_uid62099	8/8
			Mycoplasma_arthritidis_158L3_1_uid58005 Mycoplasma_hominis_ATCC_23114_uid41875	2/2
			Mycoplasma_conjunctivae_HRC_581_uid59325 Mycoplasma_hyopneumoniae_232_uid58205 Mycoplasma_hyopneumoniae_7448_uid58039 Mycoplasma_hyorhinis_HUB_1_uid51695 Mycoplasma_hyopneumoniae_J_uid58059	5/5
			Mycoplasma_gallisepticum_R_low_uid57993	1/1
			Mycoplasma_genitalium_G37_uid57707 Mycoplasma_pneumoniae_M129_uid57709	2/2
			Mycoplasma_mobile_163K_uid58077	1/1
			Mycoplasma_penetrans_HF_2_uid57729	1/1
			Mycoplasma_pulmonis_UAB_CTIP_uid61569	1/1
			Mycoplasma_haemofelis_Langford_1_uid62461	1/1
			Mycoplasma_suis_Illinois_uid61897 Mycoplasma_suis_KI3806_uid63665	2/2
		Eubacterium	Eubacterium_eligens_ATCC_27750_uid59171	1/1
			Eubacterium_limosum_KIST612_uid59777	1/1
			Eubacterium_rectale_ATCC_33656_uid59169	1/2	Roseburia_hominis_A2_183_uid73419
		Synechococcus	Synechococcus_elongatus_PCC_6301_uid58235 Synechococcus_elongatus_PCC_7942_uid58045 Synechococcus_JA_3_3Ab_uid58535 Synechococcus_JA_2_3B_a_2_13_uid58537 Synechococcus_PCC_7002_uid59137	5/19	Anabaena_variabilis_ATCC_29413_uid58043 Cyanothece_PCC_7822_uid52547 Microcystis_aeruginosa_NIES_843_uid59101 Cyanothece_PCC_8802_uid59143 Synechocystis_PCC_6803_uid57659 Thermosynechococcus_elongatus_BP_1_uid57907 Nostoc_azollae_0708_uid49725 Trichodesmium_erythraeum_IMS101_uid57925 Nostoc_PCC_7120_uid57803 Cyanothece_PCC_8801_uid59027 Cyanothece_PCC_7425_uid59435 Nostoc_punctiforme_PCC_73102_ui…
			Synechococcus_WH_7803_uid61607 Synechococcus_CC9902_uid58323 Synechococcus_WH_8102_uid61581 Synechococcus_RCC307_uid61609 Synechococcus_CC9605_uid58319 Synechococcus_CC9311_uid58123	6/18	Prochlorococcus_marinus_AS9601_uid58307 Prochlorococcus_marinus_MIT_9301_uid58437 Prochlorococcus_marinus_NATL1A_uid58423 Prochlorococcus_marinus_MIT_9313_uid57773 Prochlorococcus_marinus_pastoris_CCMP1986_uid57761 Prochlorococcus_marinus_CCMP1375_uid57995 Prochlorococcus_marinus_NATL2A_uid58359 Prochlorococcus_marinus_MIT_9215_uid58819 Prochlorococcus_marinus_MIT_9515_uid58313 Prochlorococcus_ma…
0.4	Genus	Pseudoalteromonas	Pseudoalteromonas_atlantica_T6c_uid58283	1/4	Alteromonas_macleodii_Deep_ecotype_uid58251 Alteromonas_SN2_uid67349 Glaciecola_4H_3_7_YE_5_uid66595
			Pseudoalteromonas_haloplanktis_TAC125_uid58431 Pseudoalteromonas_SM9913_uid61247	2/2
		Glaciecola	Glaciecola_4H_3_7_YE_5_uid66595	1/4	Alteromonas_macleodii_Deep_ecotype_uid58251 Alteromonas_SN2_uid67349 Pseudoalteromonas_atlantica_T6c_uid58283
			Glaciecola_nitratireducens_FR1064_uid73759	1/1
		Mycoplasma	Mycoplasma_putrefaciens_KS1_uid72481 Mycoplasma_mycoides_SC_PG1_uid58031 Mycoplasma_mycoides_capri_LC_95010_uid66189 Mycoplasma_leachii_PG50_uid60849 Mycoplasma_capricolum_ATCC_27343_uid58525	5/6	Mesoplasma_florum_L1_uid58055
			Mycoplasma_agalactiae_PG2_uid61619 Mycoplasma_agalactiae_uid46679 Mycoplasma_bovis_Hubei_1_uid68691 Mycoplasma_bovis_PG45_uid60859	4/4
			Mycoplasma_arthritidis_158L3_1_uid58005 Mycoplasma_hominis_ATCC_23114_uid41875	2/2
			Mycoplasma_conjunctivae_HRC_581_uid59325 Mycoplasma_hyopneumoniae_232_uid58205 Mycoplasma_hyopneumoniae_7448_uid58039 Mycoplasma_hyopneumoniae_J_uid58059	4/4
			Mycoplasma_crocodyli_MP145_uid47087	1/1
			Mycoplasma_fermentans_JER_uid53543 Mycoplasma_fermentans_M64_uid62099	2/2
			Mycoplasma_gallisepticum_R_low_uid57993	1/1
			Mycoplasma_genitalium_G37_uid57707 Mycoplasma_pneumoniae_M129_uid57709	2/2
			Mycoplasma_hyorhinis_HUB_1_uid51695	1/1
			Mycoplasma_mobile_163K_uid58077	1/1
			Mycoplasma_penetrans_HF_2_uid57729	1/1
			Mycoplasma_pulmonis_UAB_CTIP_uid61569	1/1
			Mycoplasma_synoviae_53_uid58061	1/1
			Mycoplasma_haemofelis_Langford_1_uid62461	1/1
			Mycoplasma_suis_Illinois_uid61897 Mycoplasma_suis_KI3806_uid63665	2/2
		Synechococcus	Synechococcus_WH_7803_uid61607 Synechococcus_CC9902_uid58323 Synechococcus_RCC307_uid61609 Synechococcus_WH_8102_uid61581 Synechococcus_CC9605_uid58319 Synechococcus_CC9311_uid58123	6/18	Prochlorococcus_marinus_AS9601_uid58307 Prochlorococcus_marinus_MIT_9301_uid58437 Prochlorococcus_marinus_MIT_9211_uid58309 Prochlorococcus_marinus_NATL1A_uid58423 Prochlorococcus_marinus_MIT_9313_uid57773 Prochlorococcus_marinus_MIT_9303_uid58305 Prochlorococcus_marinus_CCMP1375_uid57995 Prochlorococcus_marinus_MIT_9215_uid58819 Prochlorococcus_marinus_MIT_9515_uid58313 Prochlorococcus_marinus_M…
			Synechococcus_elongatus_PCC_6301_uid58235 Synechococcus_elongatus_PCC_7942_uid58045	2/2
			Synechococcus_JA_2_3B_a_2_13_uid58537 Synechococcus_JA_3_3Ab_uid58535	2/2
			Synechococcus_PCC_7002_uid59137	1/2	Synechocystis_PCC_6803_uid57659
		Buchnera	Buchnera_aphidicola_APS_Acyrthosiphon_pisum_uid57805 Buchnera_aphidicola_Bp_Baizongia_pistaciae_uid57827 Buchnera_aphidicola_Sg_Schizaphis_graminum_uid57913 Buchnera_aphidicola_5A_Acyrthosiphon_pisum_uid59285 Buchnera_aphidicola_Tuc7_Acyrthosiphon_pisum_uid59283	5/10	Baumannia_cicadellinicola_Hc_Homalodisca_coagulata_uid58111 Candidatus_Blochmannia_vafer_BVAF_uid62083 Candidatus_Blochmannia_pennsylvanicus_BPEN_uid58329 Candidatus_Blochmannia_floridanus_uid57999 Candidatus_Moranella_endobia_PCIT_uid68739
			Buchnera_aphidicola_Cc_Cinara_cedri_uid58579 Buchnera_aphidicola_Cinara_tujafilina_uid68101	2/2
	Species	Buchnera aphidicola	Buchnera_aphidicola_APS_Acyrthosiphon_pisum_uid57805 Buchnera_aphidicola_Bp_Baizongia_pistaciae_uid57827 Buchnera_aphidicola_Sg_Schizaphis_graminum_uid57913 Buchnera_aphidicola_5A_Acyrthosiphon_pisum_uid59285 Buchnera_aphidicola_Tuc7_Acyrthosiphon_pisum_uid59283	5/10	Baumannia_cicadellinicola_Hc_Homalodisca_coagulata_uid58111 Candidatus_Blochmannia_vafer_BVAF_uid62083 Candidatus_Blochmannia_pennsylvanicus_BPEN_uid58329 Candidatus_Blochmannia_floridanus_uid57999 Candidatus_Moranella_endobia_PCIT_uid68739
			Buchnera_aphidicola_Cc_Cinara_cedri_uid58579 Buchnera_aphidicola_Cinara_tujafilina_uid68101	2/2
		Clostridium botulinum	Clostridium_botulinum_A2_Kyoto_uid59229 Clostridium_botulinum_A_ATCC_19397_uid58927 Clostridium_botulinum_B1_Okra_uid59147 Clostridium_botulinum_Ba4_657_uid59173 Clostridium_botulinum_A_ATCC_3502_uid61579 Clostridium_botulinum_A_Hall_uid58931 Clostridium_botulinum_F_Langeland_uid58929 Clostridium_botulinum_A3_Loch_Maree_uid59149	8/8
			Clostridium_botulinum_B_Eklund_17B_uid59159 Clostridium_botulinum_E3_Alaska_E43_uid59157	2/2
			Clostridium_botulinum_BKT015925_uid66203	1/2	Clostridium_novyi_NT_uid58643
0.5	Genus	Acidovorax	Acidovorax_avenae_ATCC_19860_uid42497 Acidovorax_citrulli_AAC00_1_uid58429	2/2
			Acidovorax_ebreus_TPSY_uid59233 Acidovorax_JS42_uid58427	2/4	Alicycliphilus_denitrificans_BC_uid49953 Alicycliphilus_denitrificans_K601_uid66307
		Pseudoalteromonas	Pseudoalteromonas_atlantica_T6c_uid58283	1/2	Glaciecola_4H_3_7_YE_5_uid66595
			Pseudoalteromonas_haloplanktis_TAC125_uid58431 Pseudoalteromonas_SM9913_uid61247	2/2
		Pseudoxanthomonas	Pseudoxanthomonas_suwonensis_11_1_uid62105	1/14	Burkholderia_JV3_uid72473 Stenotrophomonas_maltophilia_R551_3_uid58657 Xanthomonas_axonopodis_citrumelo_F1_uid73179 Xanthomonas_campestris_B100_uid61643 Xanthomonas_oryzae_KACC10331_uid58155 Xanthomonas_oryzae_PXO99A_uid59131 Xanthomonas_oryzae_MAFF_311018_uid58547 Xanthomonas_campestris_8004_uid57595 Xanthomonas_axonopodis_citri_306_uid57889 Xanthomonas_campestris_vesicatoria_85_10_uid58321 Xant…
			Pseudoxanthomonas_spadix_BD_a59_uid75113	1/1
		Glaciecola	Glaciecola_4H_3_7_YE_5_uid66595	1/2	Pseudoalteromonas_atlantica_T6c_uid58283
			Glaciecola_nitratireducens_FR1064_uid73759	1/1
		Agrobacterium	Agrobacterium_H13_3_uid63403 Agrobacterium_tumefaciens_C58_uid57865	2/2
			Agrobacterium_radiobacter_K84_uid58269	1/10	Rhizobium_leguminosarum_bv_trifolii_WSM1325_uid58991 Rhizobium_etli_CIAT_652_uid59115 Rhizobium_etli_CFN_42_uid58377 Rhizobium_leguminosarum_bv_trifolii_WSM2304_uid58997 Rhizobium_leguminosarum_bv_viciae_3841_uid57955 Rhizobium_NGR234_uid59081 Sinorhizobium_meliloti_AK83_uid52607 Sinorhizobium_meliloti_1021_uid57603 Sinorhizobium_medicae_WSM419_uid58549
			Agrobacterium_vitis_S4_uid58249	1/1
		Prochlorococcus	Prochlorococcus_marinus_AS9601_uid58307 Prochlorococcus_marinus_MIT_9312_uid58357 Prochlorococcus_marinus_MIT_9301_uid58437 Prochlorococcus_marinus_MIT_9215_uid58819 Prochlorococcus_marinus_MIT_9515_uid58313 Prochlorococcus_marinus_pastoris_CCMP1986_uid57761	6/6
			Prochlorococcus_marinus_CCMP1375_uid57995 Prochlorococcus_marinus_MIT_9211_uid58309	2/2
			Prochlorococcus_marinus_MIT_9303_uid58305 Prochlorococcus_marinus_MIT_9313_uid57773	2/7	Synechococcus_WH_7803_uid61607 Synechococcus_CC9311_uid58123 Synechococcus_CC9605_uid58319 Synechococcus_CC9902_uid58323 Synechococcus_WH_8102_uid61581
			Prochlorococcus_marinus_NATL1A_uid58423 Prochlorococcus_marinus_NATL2A_uid58359	2/2
		Cellulophaga	Cellulophaga_algicola_DSM_14237_uid62159	1/2	Zobellia_galactanivorans_uid70621
			Cellulophaga_lytica_DSM_7489_uid63401	1/1
		Synechococcus	Synechococcus_WH_7803_uid61607 Synechococcus_CC9311_uid58123 Synechococcus_CC9605_uid58319 Synechococcus_CC9902_uid58323 Synechococcus_WH_8102_uid61581	5/7	Prochlorococcus_marinus_MIT_9303_uid58305 Prochlorococcus_marinus_MIT_9313_uid57773
			Synechococcus_elongatus_PCC_6301_uid58235 Synechococcus_elongatus_PCC_7942_uid58045	2/2
			Synechococcus_JA_2_3B_a_2_13_uid58537 Synechococcus_JA_3_3Ab_uid58535	2/2
			Synechococcus_PCC_7002_uid59137	1/1
			Synechococcus_RCC307_uid61609	1/1
	Species	Prochlorococcus marinus	Prochlorococcus_marinus_AS9601_uid58307 Prochlorococcus_marinus_MIT_9312_uid58357 Prochlorococcus_marinus_MIT_9301_uid58437 Prochlorococcus_marinus_MIT_9215_uid58819 Prochlorococcus_marinus_MIT_9515_uid58313 Prochlorococcus_marinus_pastoris_CCMP1986_uid57761	6/6
			Prochlorococcus_marinus_CCMP1375_uid57995 Prochlorococcus_marinus_MIT_9211_uid58309	2/2
			Prochlorococcus_marinus_MIT_9303_uid58305 Prochlorococcus_marinus_MIT_9313_uid57773	2/7	Synechococcus_WH_7803_uid61607 Synechococcus_CC9311_uid58123 Synechococcus_CC9605_uid58319 Synechococcus_CC9902_uid58323 Synechococcus_WH_8102_uid61581
			Prochlorococcus_marinus_NATL1A_uid58423 Prochlorococcus_marinus_NATL2A_uid58359	2/2
		Clostridium botulinum	Clostridium_botulinum_A2_Kyoto_uid59229 Clostridium_botulinum_A_ATCC_19397_uid58927 Clostridium_botulinum_B1_Okra_uid59147 Clostridium_botulinum_Ba4_657_uid59173 Clostridium_botulinum_A_ATCC_3502_uid61579 Clostridium_botulinum_A_Hall_uid58931 Clostridium_botulinum_F_Langeland_uid58929 Clostridium_botulinum_A3_Loch_Maree_uid59149	8/8
			Clostridium_botulinum_B_Eklund_17B_uid59159 Clostridium_botulinum_E3_Alaska_E43_uid59157	2/2
			Clostridium_botulinum_BKT015925_uid66203	1/2	Clostridium_novyi_NT_uid58643
0.6	Genus	Acidovorax	Acidovorax_avenae_ATCC_19860_uid42497 Acidovorax_citrulli_AAC00_1_uid58429	2/2
			Acidovorax_ebreus_TPSY_uid59233 Acidovorax_JS42_uid58427	2/4	Alicycliphilus_denitrificans_BC_uid49953 Alicycliphilus_denitrificans_K601_uid66307
		Nostoc	Nostoc_PCC_7120_uid57803	1/2	Anabaena_variabilis_ATCC_29413_uid58043
			Nostoc_punctiforme_PCC_73102_uid57767	1/1
		Haemophilus	Haemophilus_parasuis_SH0165_uid5927	1/4	Actinobacillus_pleuropneumoniae_serovar_3_JL03_uid58891 Actinobacillus_pleuropneumoniae_serovar_7_AP76_uid59231 Actinobacillus_pleuropneumoniae_serovar_5b_L20_uid58789
			Haemophilus_parainfluenzae_T3T1_uid72801 Haemophilus_influenzae_PittEE_uid58591 Haemophilus_influenzae_F3031_uid62123 Haemophilus_influenzae_86_028NP_uid58093 Haemophilus_influenzae_PittGG_uid58593 Haemophilus_influenzae_F3047_uid62097 Haemophilus_influenzae_Rd_KW20_uid57771	7/12	Actinobacillus_succinogenes_130Z_uid58247 Mannheimia_succiniciproducens_MBEL55E_uid58197 Pasteurella_multocida_Pm70_uid57627 Aggregatibacter_aphrophilus_NJ8700_uid59407 Aggregatibacter_actinomycetemcomitans_D11S_1_uid41333
			Haemophilus_ducreyi_35000HP_uid57625	1/1
		Pseudoalteromonas	Pseudoalteromonas_atlantica_T6c_uid58283	1/2	Glaciecola_4H_3_7_YE_5_uid66595
			Pseudoalteromonas_haloplanktis_TAC125_uid58431 Pseudoalteromonas_SM9913_uid61247	2/2
		Actinobacillus	Actinobacillus_pleuropneumoniae_serovar_3_JL03_uid58891 Actinobacillus_pleuropneumoniae_serovar_7_AP76_uid59231 Actinobacillus_pleuropneumoniae_serovar_5b_L20_uid58789	3/4	Haemophilus_parasuis_SH0165_uid5927
			Actinobacillus_succinogenes_130Z_uid58247	1/12	Mannheimia_succiniciproducens_MBEL55E_uid58197 Pasteurella_multocida_Pm70_uid57627 Haemophilus_parainfluenzae_T3T1_uid72801 Haemophilus_influenzae_PittEE_uid58591 Haemophilus_influenzae_F3031_uid62123 Haemophilus_influenzae_86_028NP_uid58093 Haemophilus_influenzae_PittGG_uid58593 Haemophilus_influenzae_F3047_uid62097 Haemophilus_influenzae_Rd_KW20_uid57771 Aggregatibacter_aphrophilus_NJ8700_uid59…
		Chlorobium	Chlorobium_chlorochromatii_CaD3_uid58375	1/1
			Chlorobium_limicola_DSM_245_uid58127 Chlorobium_phaeobacteroides_DSM_266_uid58133	2/2
			Chlorobium_phaeovibrioides_DSM_265_uid58129	1/2	Chlorobium_luteolum_DSM_273_uid58175
			Chlorobium_phaeobacteroides_BS1_uid58131	1/1
		Glaciecola	Glaciecola_4H_3_7_YE_5_uid66595	1/2	Pseudoalteromonas_atlantica_T6c_uid58283
			Glaciecola_nitratireducens_FR1064_uid73759	1/1
		Pelodictyon	Chlorobium_luteolum_DSM_273_uid58175	1/2	Chlorobium_phaeovibrioides_DSM_265_uid58129
			Pelodictyon_phaeoclathratiforme_BU_1_uid58173	1/1
	Species	Chlorobium phaeobacteroides	Chlorobium_phaeobacteroides_DSM_266_uid58133	1/2	Chlorobium_luteolum_DSM_273_uid58175
			Chlorobium_phaeobacteroides_BS1_uid58131	1/1
		Clostridium botulinum	Clostridium_botulinum_A2_Kyoto_uid59229 Clostridium_botulinum_A_ATCC_19397_uid58927 Clostridium_botulinum_B1_Okra_uid59147 Clostridium_botulinum_Ba4_657_uid59173 Clostridium_botulinum_A_ATCC_3502_uid61579 Clostridium_botulinum_A_Hall_uid58931 Clostridium_botulinum_F_Langeland_uid58929 Clostridium_botulinum_A3_Loch_Maree_uid59149	8/8
			Clostridium_botulinum_B_Eklund_17B_uid59159 Clostridium_botulinum_E3_Alaska_E43_uid59157	2/2
			Clostridium_botulinum_BKT015925_uid66203	1/2	Clostridium_novyi_NT_uid58643
0.7	Genus	Enterobacter	Enterobacter_638_uid58727 Enterobacter_asburiae_LF7a_uid72793 Enterobacter_cloacae_ATCC_13047_uid48363	3/3
			Enterobacter_aerogenes_KCTC_2190_uid68103	1/5	Klebsiella_pneumoniae_MGH_78578_uid57619 Klebsiella_pneumoniae_342_uid59145 Klebsiella_pneumoniae_NTUH_K2044_uid59073 Klebsiella_variicola_At_22_uid42113
			Enterobacter_cloacae_SCF1_uid59969	1/1
		Nostoc	Nostoc_PCC_7120_uid57803	1/2	Anabaena_variabilis_ATCC_29413_uid58043
			Nostoc_punctiforme_PCC_73102_uid57767	1/1
		Glaciecola	Glaciecola_4H_3_7_YE_5_uid66595	1/2	Pseudoalteromonas_atlantica_T6c_uid58283
			Glaciecola_nitratireducens_FR1064_uid73759	1/1
		Pseudoalteromonas	Pseudoalteromonas_atlantica_T6c_uid58283	1/2	Glaciecola_4H_3_7_YE_5_uid66595
			Pseudoalteromonas_haloplanktis_TAC125_uid58431 Pseudoalteromonas_SM9913_uid61247	2/2
		Chlamydia	Chlamydia_muridarum_Nigg_uid57785 Chlamydia_trachomatis_L2b_UCH_1_proctitis_uid61635 Chlamydia_trachomatis_434_Bu_uid61633 Chlamydia_trachomatis_B_TZ1A828_OT_uid59349 Chlamydia_trachomatis_D_UW_3_CX_uid57637 Chlamydia_trachomatis_A_HAR_13_uid58333 Chlamydia_trachomatis_B_Jali20_OT_uid59351 Chlamydia_trachomatis_L2c_uid68843	8/8
			Chlamydophila_pecorum_E58_uid66295 Chlamydophila_psittaci_6BC_uid63621	2/5	Chlamydophila_abortus_S26_3_uid57963 Chlamydophila_felis_Fe_C_56_uid57971 Chlamydophila_caviae_GPIC_uid57783
			Chlamydophila_pneumoniae_AR39_uid57809 Chlamydophila_pneumoniae_J138_uid57829 Chlamydophila_pneumoniae_TW_183_uid57997 Chlamydophila_pneumoniae_CWL029_uid57811	4/4
	Species	Lactobacillus acidophilus	Lactobacillus_acidophilus_30SC_uid63605	1/2	Lactobacillus_amylovorus_GRL_1112_uid61179
			Lactobacillus_acidophilus_NCFM_uid57685	1/1
		Acinetobacter baumannii	Acinetobacter_baumannii_AB0057_uid59083 Acinetobacter_baumannii_AB307_0294_uid59271 Acinetobacter_baumannii_ACICU_uid58765 Acinetobacter_baumannii_AYE_uid61637 Acinetobacter_baumannii_ATCC_17978_uid58731	5/6	Acinetobacter_DR1_uid50119
			Acinetobacter_baumannii_SDF_uid61601	1/1
		Enterobacter cloacae	Enterobacter_cloacae_ATCC_13047_uid48363	1/3	Enterobacter_638_uid58727 Enterobacter_asburiae_LF7a_uid72793
			Enterobacter_cloacae_SCF1_uid59969	1/1
		Clostridium botulinum	Clostridium_botulinum_A2_Kyoto_uid59229 Clostridium_botulinum_A_ATCC_19397_uid58927 Clostridium_botulinum_B1_Okra_uid59147 Clostridium_botulinum_Ba4_657_uid59173 Clostridium_botulinum_A_ATCC_3502_uid61579 Clostridium_botulinum_A_Hall_uid58931 Clostridium_botulinum_F_Langeland_uid58929 Clostridium_botulinum_A3_Loch_Maree_uid59149	8/8
			Clostridium_botulinum_B_Eklund_17B_uid59159 Clostridium_botulinum_E3_Alaska_E43_uid59157	2/2
			Clostridium_botulinum_BKT015925_uid66203	1/2	Clostridium_novyi_NT_uid58643
0.8	Genus	Glaciecola	Glaciecola_4H_3_7_YE_5_uid66595	1/2	Pseudoalteromonas_atlantica_T6c_uid58283
			Glaciecola_nitratireducens_FR1064_uid73759	1/1
		Shigella	Shigella_sonnei_Ss046_uid58217 Shigella_flexneri_2a_301_uid62907 Shigella_boydii_CDC_3083_94_uid58415 Shigella_flexneri_2a_2457T_uid57991 Shigella_boydii_Sb227_uid58215 Shigella_flexneri_5_8401_uid58583	6/35	E. coli Group
			Shigella_dysenteriae_Sd197_uid58213	1/1
		Pseudoalteromonas	Pseudoalteromonas_atlantica_T6c_uid58283	1/2	Glaciecola_4H_3_7_YE_5_uid66595
			Pseudoalteromonas_haloplanktis_TAC125_uid58431	1/1
			Pseudoalteromonas_SM9913_uid61247	1/1
		Escherichia	E. coli Group	29/35	Shigella_sonnei_Ss046_uid58217 Shigella_flexneri_2a_301_uid62907 Shigella_boydii_CDC_3083_94_uid58415 Shigella_flexneri_2a_2457T_uid57991 Shigella_boydii_Sb227_uid58215 Shigella_flexneri_5_8401_uid58583
			Escherichia_fergusonii_ATCC_35469_uid59375	1/1
		Chlamydia	Chlamydia_muridarum_Nigg_uid57785 Chlamydia_trachomatis_L2b_UCH_1_proctitis_uid61635 Chlamydia_trachomatis_434_Bu_uid61633 Chlamydia_trachomatis_B_TZ1A828_OT_uid59349 Chlamydia_trachomatis_D_UW_3_CX_uid57637 Chlamydia_trachomatis_A_HAR_13_uid58333 Chlamydia_trachomatis_B_Jali20_OT_uid59351 Chlamydia_trachomatis_L2c_uid68843	8/8
			Chlamydophila_pneumoniae_AR39_uid57809 Chlamydophila_pneumoniae_J138_uid57829 Chlamydophila_pneumoniae_TW_183_uid57997 Chlamydophila_pneumoniae_CWL029_uid57811	4/4
			Chlamydophila_pecorum_E58_uid66295	1/1
			Chlamydophila_psittaci_6BC_uid63621	1/4	Chlamydophila_abortus_S26_3_uid57963 Chlamydophila_felis_Fe_C_56_uid57971 Chlamydophila_caviae_GPIC_uid57783
	Species	Salmonella enterica	Salmonella_enterica_serovar_Enteritidis_P125109_uid59247 Salmonella_enterica_serovar_Heidelberg_SL476_uid58973 Salmonella_enterica_serovar_Schwarzengrund_CVM19633_uid58915 Salmonella_enterica_serovar_Paratyphi_A_ATCC_9150_uid58201 Salmonella_enterica_serovar_Typhi_CT18_uid57793 Salmonella_enterica_serovar_Typhi_Ty2_uid57973 Salmonella_enterica_serovar_Gallinarum_287_91_uid59249 Salmonella_enteric…	14/15	Salmonella_bongori_NCTC_12419_uid70155
			Salmonella_enterica_arizonae_serovar_62_z4_z23_RSK2980_uid58191	1/1
			Salmonella_enterica_serovar_Paratyphi_B_SPB7_uid59097	1/1
		Burkholderia pseudomallei	Burkholderia_pseudomallei_K96243_uid57733 Burkholderia_pseudomallei_1710b_uid58391	2/7	Burkholderia_mallei_ATCC_23344_uid57725 Burkholderia_mallei_NCTC_10247_uid58385 Burkholderia_mallei_SAVP1_uid58387 Burkholderia_mallei_NCTC_10229_uid58383 Burkholderia_thailandensis_E264_uid58081
			Burkholderia_pseudomallei_1106a_uid58515 Burkholderia_pseudomallei_668_uid58389 Burkholderia_pseudomallei_MSHR346_uid29855	3/3
		Dickeya dadantii	Dickeya_dadantii_3937_uid52537	1/1
			Dickeya_dadantii_Ech703_uid59363	1/1
			Dickeya_dadantii_Ech586_uid42519	1/2	Dickeya_zeae_Ech1591_uid59297
		Lactobacillus acidophilus	Lactobacillus_acidophilus_30SC_uid63605	1/2	Lactobacillus_amylovorus_GRL_1112_uid61179
			Lactobacillus_acidophilus_NCFM_uid57685	1/1
		Bacillus cereus	Bacillus_cereus_AH820_uid58751 Bacillus_cereus_Q1_uid58529 Bacillus_cereus_03BB102_uid59299 Bacillus_cereus_ATCC_14579_uid57975 Bacillus_cereus_biovar_anthracis_CI_uid50615 Bacillus_cereus_E33L_uid58103 Bacillus_cereus_B4264_uid58757 Bacillus_cereus_G9842_uid58759 Bacillus_cereus_AH187_uid58753	9/18	Bacillus_anthracis_A0248_uid59385 Bacillus_anthracis_CDC_684_uid59303 Bacillus_anthracis_Sterne_uid58091 Bacillus_anthracis_Ames_uid57909 Bacillus_thuringiensis_Al_Hakam_uid58795 Bacillus_thuringiensis_serovar_konkukian_97_27_uid58089 Bacillus_thuringiensis_BMB171_uid49135 Bacillus_anthracis_Ames_Ancestor_uid58083 Bacillus_weihenstephanensis_KBAB4_uid58315
			Bacillus_cereus_ATCC_10987_uid57673	1/1
0.9	Genus	Chlamydophila	Chlamydophila_caviae_GPIC_uid57783	1/1
			Chlamydophila_felis_Fe_C_56_uid57971	1/1
			Chlamydophila_abortus_S26_3_uid57963	1/2	Chlamydophila_psittaci_6BC_uid63621
		Chlamydia	Chlamydia_muridarum_Nigg_uid57785 Chlamydia_trachomatis_L2b_UCH_1_proctitis_uid61635 Chlamydia_trachomatis_434_Bu_uid61633 Chlamydia_trachomatis_B_TZ1A828_OT_uid59349 Chlamydia_trachomatis_D_UW_3_CX_uid57637 Chlamydia_trachomatis_A_HAR_13_uid58333 Chlamydia_trachomatis_B_Jali20_OT_uid59351 Chlamydia_trachomatis_L2c_uid68843	8/8
			Chlamydophila_pneumoniae_AR39_uid57809 Chlamydophila_pneumoniae_J138_uid57829 Chlamydophila_pneumoniae_TW_183_uid57997 Chlamydophila_pneumoniae_CWL029_uid57811	4/4
			Chlamydophila_pecorum_E58_uid66295	1/1
			Chlamydophila_psittaci_6BC_uid63621	1/2	Chlamydophila_abortus_S26_3_uid57963
	Species	Bacillus cereus	Bacillus_cereus_biovar_anthracis_CI_uid50615 Bacillus_cereus_E33L_uid58103	2/8	Bacillus_anthracis_A0248_uid59385 Bacillus_anthracis_Ames_uid57909 Bacillus_anthracis_Sterne_uid58091 Bacillus_thuringiensis_serovar_konkukian_97_27_uid58089 Bacillus_anthracis_CDC_684_uid59303 Bacillus_anthracis_Ames_Ancestor_uid58083
			Bacillus_cereus_03BB102_uid59299	1/1
			Bacillus_cereus_AH187_uid58753	1/1
			Bacillus_cereus_AH820_uid58751	1/1
			Bacillus_cereus_ATCC_10987_uid57673	1/1
			Bacillus_cereus_ATCC_14579_uid57975	1/1
			Bacillus_cereus_B4264_uid58757	1/1
			Bacillus_cereus_G9842_uid58759	1/1
			Bacillus_cereus_Q1_uid58529	1/1
		Brucella suis	Brucella_suis_1330_uid57927	1/9	Brucella_abortus_bv_1_9_941_uid58019 Brucella_pinnipedialis_B2_94_uid71131 Brucella_canis_ATCC_23365_uid59009 Brucella_microti_CCM_4915_uid59319 Brucella_melitensis_ATCC_23457_uid59241 Brucella_melitensis_bv_1_16M_uid57735 Brucella_abortus_S19_uid58873 Brucella_melitensis_biovar_Abortus_2308_uid62937
			Brucella_suis_ATCC_23445_uid59015	1/1
		Yersinia pseudotuberculosis	Yersinia_pseudotuberculosis_IP_32953_uid58157 Yersinia_pseudotuberculosis_PB1_uid59153 Yersinia_pseudotuberculosis_YPIII_uid59151	3/9	Yersinia_pestis_Antiqua_uid58607 Yersinia_pestis_Nepal516_uid58609 Yersinia_pestis_biovar_Microtus_91001_uid58037 Yersinia_pestis_Pestoides_F_uid58619 Yersinia_pestis_KIM_10_uid57875 Yersinia_pestis_CO92_uid57621
			Yersinia_pseudotuberculosis_IP_31758_uid58487	1/1
		Bacillus thuringiensis	Bacillus_thuringiensis_serovar_konkukian_97_27_uid58089	1/8	Bacillus_anthracis_A0248_uid59385 Bacillus_anthracis_Ames_uid57909 Bacillus_anthracis_Sterne_uid58091 Bacillus_cereus_biovar_anthracis_CI_uid50615 Bacillus_cereus_E33L_uid58103 Bacillus_anthracis_CDC_684_uid59303 Bacillus_anthracis_Ames_Ancestor_uid58083
			Bacillus_thuringiensis_Al_Hakam_uid58795	1/1
			Bacillus_thuringiensis_BMB171_uid49135	1/1
		Anaeromyxobacter dehalogenans	Anaeromyxobacter_dehalogenans_2CP_1_uid58989	1/2	Anaeromyxobacter_K_uid58953
			Anaeromyxobacter_dehalogenans_2CP_C_uid58135	1/1
		Yersinia pestis	Yersinia_pestis_Angola_uid58485	1/1
			Yersinia_pestis_Antiqua_uid58607 Yersinia_pestis_Nepal516_uid58609 Yersinia_pestis_biovar_Microtus_91001_uid58037 Yersinia_pestis_Pestoides_F_uid58619 Yersinia_pestis_KIM_10_uid57875 Yersinia_pestis_CO92_uid57621	6/9	Yersinia_pseudotuberculosis_IP_32953_uid58157 Yersinia_pseudotuberculosis_PB1_uid59153 Yersinia_pseudotuberculosis_YPIII_uid59151
			Yersinia_pestis_Z176003_uid47317	1/1
